# Supplementary material for: The Characteristics and Outcomes of Patients Transported by Ambulance Due to Ambulatory Care Sensitive Condition: A Population-Based Descriptive Study in Osaka, Japan
Source: Front Public Health. 2022 Jun 30;10:911675. doi: 10.3389/fpubh.2022.911675 (PMC9279932; doi:10.3389/fpubh.2022.911675)
Supplement: Supplementary file 1 [file Table_1.xlsx]

## Sheet: Table 5 転帰
Supplemental Table 1. Acute ACSC disease
	ICD-10 code	Total
		(N=75,812)
Other spirochaetal infections	A69	4	(0.0%)
Kwashiorkor	E40	2	(0.0%)
Nutritional marasmus	E41	434	(0.6%)
Marasmic kwashiorkor	E42	1	(0.0%)
Unspecified severe protein-energy malnutrition	E43	16	(0.0%)
Vitamin D deficiency	E55	2	(0.0%)
Volume depletion	E86	48416	(63.9%)
Suppurative and unspecified otitis media	H66	28	(0.0%)
Otitis media in diseases classified elsewhere	H67	1	(0.0%)
Acute pharyngitis	J02	756	(1.0%)
Acute tonsillitis	J03	369	(0.5%)
Acute upper respiratory infections of multiple and unspecified sites	J06	570	(0.8%)
Chronic pharyngitis	J31.2	8	(0.0%)
Dental caries	K02	14	(0.0%)
Other diseases of hard tissues of teeth	K03	37	(0.0%)
Diseases of pulp and periapical tissues	K04	49	(0.1%)
Gingivitis and periodontal diseases	K05	98	(0.1%)
Other disorders of gingiva and edentulous alveolar ridge	K06	12	(0.0%)
Other disorders of teeth and supporting structures	K08	6	(0.0%)
Cyst of oral region, unspecified	K09.9	2	(0.0%)
Stomatitis and related lesions	K12	19	(0.0%)
Other diseases of lip and oral mucosa	K13	41	(0.1%)
Gastric ulcer	K25	5166	(6.8%)
Duodenal ulcer	K26	2076	(2.7%)
Peptic ulcer, site unspecified	K27	316	(0.4%)
Gastrojejunal ulcer	K28	61	(0.1%)
Allergic and dietetic gastroenteritis and colitis	K52.2-9	109	(0.1%)
Other specified noninfective gastroenteritis and colitis	K52.8	283	(0.4%)
Noninfective gastroenteritis and colitis, unspecified	K52.9	1124	(1.5%)
Cellulitis	L03	716	(0.9%)
Acute lymphadenitis	L04	141	(0.2%)
Other local infections of skin and subcutaneous tissue	L08	20	(0.0%)
Pyoderma gangrenosum	L88	11	(0.0%)
Other disorders of skin and subcutaneous tissue, not elsewhere classified	L98	19	(0.0%)
Acute tubulo-interstitial nephritis	N10	8788	(11.6%)
Chronic tubulo-interstitial nephritis	N11	128	(0.2%)
Tubulo-interstitial nephritis, not specified as acute or chronic	N12	3388	(4.5%)
Pyonephrosis	N13.6	84	(0.1%)
Other disorders of urinary system	N39	2184	(2.9%)
Salpingitis and oophoritis	N70	86	(0.1%)
Other female pelvic inflammatory diseases	N73	16	(0.0%)
Gangrene, not elsewhere classified	R02	211	(0.3%)
