# Supplementary material for: The Characteristics and Outcomes of Patients Transported by Ambulance Due to Ambulatory Care Sensitive Condition: A Population-Based Descriptive Study in Osaka, Japan
Source: Front Public Health. 2022 Jun 30;10:911675. doi: 10.3389/fpubh.2022.911675 (PMC9279932; doi:10.3389/fpubh.2022.911675)
Supplement: Supplementary file 2 [file Table_2.xlsx]

## Sheet: Table 5 転帰
Supplemental Table 2. Chronic ACSC disease
	ICD-10 code	Total
		(N=106,278)
Iron deficiency anaemia	D50	1130	(1.1%)
Type 1 diabetes mellitus	E10	747	(0.7%)
Type 2 diabetes mellitus	E11	1467	(1.4%)
Malnutrition-related diabetes mellitus	E12	12	(0.0%)
Other specified diabetes mellitus	E13	70	(0.1%)
Unspecified diabetes mellitus	E14	1460	(1.4%)
Epilepsy	G40	3965	(3.7%)
Status epilepticus	G41	598	(0.6%)
Essential hypertension	I10	18309	(17.2%)
Hypertensive heart disease	I11	637	(0.6%)
Angina pectoris	I20	5957	(5.6%)
Other acute ischaemic heart diseases	I24	2516	(2.4%)
Heart failure	I50	24507	(23.1%)
Acute bronchitis	J20	1401	(1.3%)
Simple and mucopurulent chronic bronchitis	J41	21	(0.0%)
Unspecified chronic bronchitis	J42	354	(0.3%)
Emphysema	J43	1810	(1.7%)
Other chronic obstructive pulmonary disease	J44	426	(0.4%)
Asthma	J45	1883	(1.8%)
Status asthmaticus	J46	5949	(5.6%)
Bronchiectasis	J47	325	(0.3%)
Pulmonary oedema	J81	408	(0.4%)
Convulsions, not elsewhere classified	R56	32326	(30.4%)
