# Supplementary material for: The Characteristics and Outcomes of Patients Transported by Ambulance Due to Ambulatory Care Sensitive Condition: A Population-Based Descriptive Study in Osaka, Japan
Source: Front Public Health. 2022 Jun 30;10:911675. doi: 10.3389/fpubh.2022.911675 (PMC9279932; doi:10.3389/fpubh.2022.911675)
Supplement: Supplementary file 3 [file Table_3.xlsx]

## Sheet: Table 5 転帰
Supplemental Table 3. Preventable ACSC disease
	ICD-10 code	Total
		(N=14,519)
Respiratory tuberculosis, bacteriologically and histologically confirmed	A15	155	(1.1%)
Respiratory tuberculosis, not confirmed bacteriologically or histologically	A16	96	(0.7%)
Miliary tuberculosis	A19	18	(0.1%)
Other tetanus	A35	116	(0.8%)
Diphtheria	A36	2	(0.0%)
Whooping cough	A37	9	(0.1%)
Acute poliomyelitis	A80	1	(0.0%)
Measles	B05	44	(0.3%)
Rubella [German measles]	B06	2	(0.0%)
Acute hepatitis B without delta-agent and without hepatic coma	B169	30	(0.2%)
Chronic viral hepatitis	B18	74	(0.5%)
Mumps	B26	25	(0.2%)
Bacterial meningitis, not elsewhere classified	G00	3	(0.0%)
Influenza due to identified seasonal influenza virus	J10	966	(6.7%)
Influenza, virus not identified	J11	856	(5.9%)
Pneumonia due to Streptococcus pneumoniae	J13	1647	(11.3%)
Pneumonia due to Haemophilus influenzae	J14	252	(1.7%)
Pneumonia due to streptococcus, group B	J15.3	3	(0.0%)
Pneumonia due to other streptococci	J15.4	225	(1.5%)
Pneumonia due to Mycoplasma pneumoniae	J15.7	251	(1.7%)
Bacterial pneumonia, unspecified	J15.9	8217	(56.6%)
Pneumonia due to other specified infectious organisms	J16.8	154	(1.1%)
Lobar pneumonia, unspecified	J18.1	469	(3.2%)
Other pneumonia, organism unspecified	J18.8	904	(6.2%)
